# Supplementary material for: Evaluating the Potential for Different Fabrics to Protect Grapes from Contamination by Smoke
Source: Foods. 2025 Apr 28;14(9):1550. doi: 10.3390/foods14091550 (PMC12071767; doi:10.3390/foods14091550)
Supplement: Supplementary file 1 [file foods-14-01550-s001.zip]

Archive with 1 entries (1 files):
- foods-3591297-supplementary.pdf
